# Supplementary material for: Antioxidant Activity and Phenolic Compound Identification and Quantification in Western Australian Honeys
Source: Antioxidants (Basel). 2023 Jan 12;12(1):189. doi: 10.3390/antiox12010189 (PMC9854687; doi:10.3390/antiox12010189)
Supplement: Supplementary file 1 [file antioxidants-12-00189-s001.zip]

Archive with 1 entries (1 files):
- antioxidants-2087996-supplementary.pdf
